# Supplementary material for: Virtual Reality to Improve Breastfeeding Outcomes: A Systematic Review and Meta-Analysis
Source: Nurs Rep. 2026 Jun 22;16(6):209. doi: 10.3390/nursrep16060209 (PMC13304627; doi:10.3390/nursrep16060209)
Supplement: Supplementary file 1 [file nursrep-16-00209-s001.zip]

Archive with 6 entries (6 files):
- 1. Supplementary I_PROSPERO_VR.pdf
- 2. Supplementary II_PRISMA Checklist_JK.pdf
- 3. Supplementary Table S1.pdf
- 4. Supplementary Table S2_Search strategy.pdf
- 5. Supplementary III_excluded studies.pdf
- 6. Supplementary Figure S1.pdf
